# Supplementary material for: H3K18 lactylation potentiates microglial polarization via the TLR4 pathway in diabetes-induced cognitive impairment
Source: JCI Insight. 2025 Nov 4;10(24):e188077. doi: 10.1172/jci.insight.188077 (PMC12890480; doi:10.1172/jci.insight.188077)
Supplement: Supporting data values [file jciinsight-10-188077-s143.xlsx]

## Sheet: Fig.1B
time	Control																														T2DM
pre	63	64	64	65	67	67	67	67	68	69	69	69	70	70	70	70	72	72	72	73	73	74	74	74	74	74	75	77	78	79	65	65	66	66	66	67	67	67	68	68	69	69	69	69	70	70	71	71	71
1	40	40	41	41	41	41	41	41	41	41	41	41	42	42	42	42	42	42	42	42	42	42	42	43	43	43	44	44	44	44	59	59	59	59	60	61	61	61	61	61	62	62	62	62	62	62	62	62	62
2	29	30	30	31	31	31	31	32	32	32	32	34	34	34	34	34	34	34	34	34	34	34	35	36	37	37	37	37	38	39	55	55	55	55	56	56	57	57	57	57	57	57	58	58	58	58	58	58	58
3	23	24	25	25	25	25	26	26	26	26	26	26	26	26	26	27	27	27	27	27	27	27	27	28	28	28	29	29	30	31	46	47	47	47	47	48	48	48	48	48	48	48	49	49	49	49	49	49	49
4	16	16	17	18	18	18	18	18	18	19	20	20	20	20	21	21	21	21	21	21	21	22	22	22	22	23	23	24	24	25	42	43	44	44	45	45	45	45	45	45	45	46	46	46	47	47	47	47	47
5	13	15	14	19	15	15	16	16	15	15	15	16	16	18	15	17	17	15	15	11	16	16	15	15	15	15	15	15	16	14	43	45	42	42	42	38	44	38	41	41	42	42	42	44	44	42	39	39	39
[truncated: 11 more columns]

## Sheet: Fig. 1C
																																					control	T2DM
																																					51	24.7
																																					43.7	25.7
																																					45.2	24.1
																																					42.4	22.4
																																					50.1	19.4
																																					52.2	25.7
																																					52.6	23
																																					49.9	20.8
																																					49.8	25.3
																																					54.7	23.6
																																					56.2	22.4
																																					38.4	22.4
																																					56	26.5
																																					53.6	26.9
																																					54.6	28
																																					42.6	28
																																					54.2	27.5
																																					44.5	26.1
																																					47.3	23.5
																																					52.5	26.9
																																					46.3	23.5
																																					46.2	26.3
																																					56.8	31.6
																																					53.4	18.5
																																					40	20.1
																																					50.3	25
																																					54.9	27.6
																																					50.4	22.6
																																					50.6	28.5
																																					56.8	23.3

## Sheet: Fig. 1D
																																			control	T2DM
																																			25.8	28.6
																																			28.3	27.9
																																			26.5	28.9
																																			28.5	26.9
																																			26.4	27.8
																																			27.4	29.3
																																			26.4	26.5
																																			28.2	25.9
																																			28.5	29.1
																																			29.2	25.7
																																			28.5	30.2
																																			29.6	28
																																			26.4	30
																																			28.5	29.5
																																			28.5	30.1
																																			26.2	27.5
																																			25.7	25.8
																																			29	25.7
																																			28.8	27.5
																																			27.8	28.5
																																			25.9	26.6
																																			29.1	30.1
																																			30	26.8
																																			29.7	25.4
																																			27.5	28.5
																																			29.1	27.5
																																			25.6	27.5
																																			26.9	29
																																			26.3	27.5
																																			27.3	30

## Sheet: Fig. 1E
Control	T2DM-8w	T2DM-12w	T2DM-16w	T2DM-20w
0.72	0.86	1.08	2.61	2.59
0.8	0.81	1.02	2.4	2.97
0.93	0.84	0.8	2.15	2.16
0.92	1.04	0.9	2.01	2.3
0.83	0.76	0.59	2.49	2.24
0.61	0.69	0.98	2.35	2.79
0.93	0.91	0.91	2.07	2.43
1.06	0.94	1.02	1.72	2.58
0.95	1.19	0.84	2.14	2.16
0.9	0.87	0.64	2.89	3.25
0.89	0.98	0.87	2.34	2.04
0.59	0.87	0.95	2.62	2.33
0.82	1.05	0.9	2.11	2.63
0.79	0.95	1.21	2.04	2.31
0.82	0.83	0.78	1.95	2.41
0.93	0.71	0.81	1.72	3.06
1.01	0.68	0.78	1.97	2.69
0.96	0.67	0.85	2.29	2.28

## Sheet: Fig.1I
control	T2DM
7	22
2	24
8	28
2	20
7	18
1	15
3	16
3	25
1	23
4	21
4	20
3	15
5	17
4	16
1	14

## Sheet: Fig.1J
Control	T2DM
9.3	8.6
8.9	14.5
9.5	8
9.6	11.5
8	11.9
9.6	13.6
8.6	12.4
7.6	10.3
7.3	10.8
6.6	13.3
8.8	12.3
9.9	15
9.1	8.6
11.4	14.1
10.1	13.2
6.7	11.5
6.8	9.9
6	10.6
6.3	11.5
9.3	10.2
10.3	10.7
9.8	9.3
9.6	11.5
10.1	11.5
4.6	11.5
8.6	10.5
8.7	10.5

## Sheet: Fid.2ABC
control	T2DM		control	T2DM		control	T2DM
4.31	16.25		1.35	3.6		3.69	4.16
4.75	16.25		1.25	2.98		4.12	4.25
4.4	15.25		1.42	2.85		4.16	4.47
4.13	14.45		1.12	2.97		4.12	4.59
3.33	15.26		1.66	3.12		3.98	4.18
4.75	14.95		1.25	3.06		3.85	3.88
3.43	15.68		1.26	3.12		3.87	4.48
3.85	16.36		1.47	3.22		4.01	3.95
5.07	14.45		1.28	3.33		4.1	3.96

## Sheet: Fig.2EF
	control	T2DM		control	T2DM
	0.147458	0.920979		0.358552	2.05622
	0.353166	1.56725		0.352099	1.4815
	0.218956	0.79352		0.0936872	1.42783
	0.25	0.75		0.12	1.52
	0.29	0.85		0.15	2.01
	0.17	0.9		0.17	1.8
	0.27	0.99		0.19	1.68
	0.21	1.1		0.26	1.2
	0.19	0.84		0.27	1.3

## Sheet: Fig. 2G
control	T2DM
1.16	1.4
0.99	1.34
0.77	1.01
0.95	2.13
1.17	1.36
0.95	1.8
1.17	3.42
1.47	2.75
1.3	2.37
0.99	1.43
1.24	2.07
0.94	1.86
0.91	3.13
1.19	2.82
0.72	2.23
0.83	2.25
1.29	2.13
1.27	1.69
0.89	2.77
0.96	1.93

## Sheet: Fig. 5A
control	T2DM
3.11	5.29
2.98	5.92
2.48	7.73
2.18	2.9
3.11	5.38
2.02	4.49
1.64	4.49
2.39	5.29
2.48	5.96

[truncated: 44 more sheets: Fig.5B, Fig.5C, Fig.5E, Fig.6D, Fig. 7B, Fig. 7C, Fig. 7D, Fig. 7F, Fig.8A, Fig.8B, Fig.8D, Fig.S1C, Fig.S1E, Fig.S2A, Fig.S2B, Fig.S2C, Fig.S2D, Fig.S2E, Fig.S2F, Fig.S3A …]
